# Supplementary material for: MeioCapture: an efficient method for staging and isolation of meiocytes in the prophase I sub-stages of meiosis in wheat
Source: BMC Plant Biol. 2018 Nov 21;18:293. doi: 10.1186/s12870-018-1514-z (PMC6249822; doi:10.1186/s12870-018-1514-z)
Supplement: Supplementary file 2 — Table S1. Purity analysis of meiocytes isolated from Chinese Spring using MeioCapture protocol. Data was collected from at least 10 independent replicates for each meiotic stage. The numbers within each replication represent the number of meiocytes present in 1 μL of meiocyte extract. (XLSX 13 kb) [file 12870_2018_1514_MOESM2_ESM.xlsx]

## Sheet: Purity of Isolated Meiocytes
Table S1. Purity analysis data of meiocytes isolated from Chinese Spring using MeioCapture protocol
Data was collected from at least 10 independent replicates for each meiotic stage. The numbers within each replication represent the number of meiocytes present in 1 µL of meiocyte extract.
Anther length (mm)	Expected stage	Observed stage	Replication										Average	SD	Pecentage
			1	2	3	4	5	6	7	8	9	10
0.6	Pre-meitoic	Pre-meiotic	7	6	7	8	9	6	7	8	6	6	7	1.05409	100
0.6	Pre-meitoic	Leptotene	0	0	0	0	0	0	0	0	0	0	0	0	0
0.6	Pre-meitoic	Zygotene	0	0	0	0	0	0	0	0	0	0	0	0	0
0.6	Pre-meitoic	Pachytene	0	0	0	0	0	0	0	0	0	0	0	0	0
0.6	Pre-meitoic	Diplotene	0	0	0	0	0	0	0	0	0	0	0	0	0
0.6	Pre-meitoic	Diakinesis	0	0	0	0	0	0	0	0	0	0	0	0	0
0.6	Pre-meitoic	Metaphase-I	0	0	0	0	0	0	0	0	0	0	0	0	0
0.7	Leptotene	Pre-meiotic	0	0	0	0	0	0	0	0	0	0	0	0	0
0.7	Leptotene	Leptotene	6	8	7	6	7	7	6	7	7	6	6.7	0.674949	83.75
0.7	Leptotene	Zygotene	1	1	1	1	2	1	2	1	1	2	1.3	0.483046	16.25
0.7	Leptotene	Pachytene	0	0	0	0	0	0	0	0	0	0	0	0	0
0.7	Leptotene	Diplotene	0	0	0	0	0	0	0	0	0	0	0	0	0
0.7	Leptotene	Diakinesis	0	0	0	0	0	0	0	0	0	0	0	0	0
0.7	Leptotene	Metaphase-I	0	0	0	0	0	0	0	0	0	0	0	0	0
0.8	Zygotene	Pre-meiotic	0	0	0	0	0	0	0	0	0	0	0	0	0
0.8	Zygotene	Leptotene	1	1	0	1	0	1	0	0	1	1	0.6	0.516398	6.97674
0.8	Zygotene	Zygotene	8	8	8	7	7	7	7	8	8	8	7.6	0.516398	88.3721
0.8	Zygotene	Pachytene	1	0	1	1	0	0	0	0	0	1	0.4	0.516398	4.65116
0.8	Zygotene	Diplotene	0	0	0	0	0	0	0	0	0	0	0	0	0
0.8	Zygotene	Diakinesis	0	0	0	0	0	0	0	0	0	0	0	0	0
0.8	Zygotene	Metaphase-I	0	0	0	0	0	0	0	0	0	0	0	0	0
0.9	Pachytene	Pre-meiotic	0	0	0	0	0	0	0	0	0	0	0	0	0
0.9	Pachytene	Leptotene	0	0	0	0	0	0	0	0	0	0	0	0	0
0.9	Pachytene	Zygotene	1	1	2	0	0	0	1	2	1	2	1	0.816497	9.90099
0.9	Pachytene	Pachytene	10	8	8	10	9	8	10	10	9	9	9.1	0.875595	90.099
0.9	Pachytene	Diplotene	0	0	0	0	0	0	0	0	0	0	0	0	0
0.9	Pachytene	Diakinesis	0	0	0	0	0	0	0	0	0	0	0	0	0
0.9	Pachytene	Metaphase-I	0	0	0	0	0	0	0	0	0	0	0	0	0
1	Diplotene	Pre-meiotic	0	0	0	0	0	0	0	0	0	0	0	0	0
1	Diplotene	Leptotene	0	0	0	0	0	0	0	0	0	0	0	0	0
1	Diplotene	Zygotene	0	0	0	0	0	0	0	0	0	0	0	0	0
1	Diplotene	Pachytene	0	0	0	0	0	0	0	0	0	0	0	0	0
1	Diplotene	Diplotene	8	6	10	8	8	7	7	8	7	8	7.7	1.05935	80.2083
1	Diplotene	Diakinesis	1	0	4	0	2	2	1	3	4	2	1.9	1.44914	19.7917
1	Diplotene	Metaphase-I	0	0	0	0	0	0	0	0	0	0	0	0	0
1.1	Diakinesis	Pre-meiotic	0	0	0	0	0	0	0	0	0	0	0	0	0
1.1	Diakinesis	Leptotene	0	0	0	0	0	0	0	0	0	0	0	0	0
1.1	Diakinesis	Zygotene	0	0	0	0	0	0	0	0	0	0	0	0	0
1.1	Diakinesis	Pachytene	0	0	0	0	0	0	0	0	0	0	0	0	0
1.1	Diakinesis	Diplotene	5	1	5	2	4	4	2	5	4	4	3.6	1.42984	30
1.1	Diakinesis	Diakinesis	8	9	5	8	7	8	7	6	7	7	7.2	1.13529	60
1.1	Diakinesis	Metaphase-I	1	2	0	3	0	1	1	1	2	1	1.2	0.918937	10
1.2	Metaphase-I	Pre-meiotic	0	0	0	0	0	0	0	0	0	0	0	0	0
1.2	Metaphase-I	Leptotene	0	0	0	0	0	0	0	0	0	0	0	0	0
1.2	Metaphase-I	Zygotene	0	0	0	0	0	0	0	0	0	0	0	0	0
1.2	Metaphase-I	Pachytene	0	0	0	0	0	0	0	0	0	0	0	0	0
1.2	Metaphase-I	Diplotene	0	0	0	0	0	0	0	0	0	0	0	0	0
1.2	Metaphase-I	Diakinesis	0	2	1	0	1	0	1	2	1	2	1	0.816497	9.80392
1.2	Metaphase-I	Metaphase-I	10	8	8	11	10	8	8	11	10	8	9.2	1.31656	90.1961
