# Supplementary material for: MeioCapture: an efficient method for staging and isolation of meiocytes in the prophase I sub-stages of meiosis in wheat
Source: BMC Plant Biol. 2018 Nov 21;18:293. doi: 10.1186/s12870-018-1514-z (PMC6249822; doi:10.1186/s12870-018-1514-z)
Supplement: Supplementary file 3 — Table S2. Purity analysis of meiocytes isolated from Stettler and Fielder using MeioCapture protocol. Data was collected from at least 3 independent replicates for each meiotic stage. The numbers within each replication represent the number of meiocytes present in 1 μL of meiocyte extract. The analysis of variance estimates showed no significant differences in success rate in identifying the correct prophase I sub-stages between CS, Fielder and Stettler. (XLSX 15 kb) [file 12870_2018_1514_MOESM3_ESM.xlsx]

## Sheet: Sheet1
Table S2. Purity analysis data of Stettler and Fielder meiocytes isolated by MeioCapture
Data was collected from at least 3 independent replicates for each meiotic stage. The numbers within each replication represent the number of meiocytes present in 1 µL of meiocyte extract.
The analysis of variance estimates showed no significant differences in success rate in identifying the correct prophase I sub-stages between CS, Fielder and Stettler.
Stettler
Anther length (mm)	Expected stage	Observed stage	Replication			Average	SD	Pecentage
			1	2	3
0.7	Leptotene	Leptotene	8	7	7	7.33333	0.57735	88
0.7	Leptotene	Zygotene	0	2	1	1	1	12
0.7	Leptotene	Pachytene	0	0	0	0	0	0
0.7	Leptotene	Diplotene	0	0	0	0	0	0
0.7	Leptotene	Diakinesis	0	0	0	0	0	0
0.8	Zygotene	Leptotene	2	0	0	0.666667	1.1547	9.09091
0.8	Zygotene	Zygotene	5	7	7	6.33333	1.1547	86.3636
0.8	Zygotene	Pachytene	0	0	1	0.333333	0.57735	4.54545
0.8	Zygotene	Diplotene	0	0	0	0	0	0
0.8	Zygotene	Diakinesis	0	0	0	0	0	0
0.9	Pachytene	Leptotene	0	0	0	0	0	0
0.9	Pachytene	Zygotene	1	1	3	1.66667	1.1547	17.2414
0.9	Pachytene	Pachytene	8	7	9	8	1	82.7586
0.9	Pachytene	Diplotene	0	0	0	0	0	0
0.9	Pachytene	Diakinesis	0	0	0	0	0	0
1	Diplotene	Leptotene	0	0	0	0	0	0
1	Diplotene	Zygotene	0	0	0	0	0	0
1	Diplotene	Pachytene	0	0	0	0	0	0
1	Diplotene	Diplotene	10	7	8	8.33333	1.52753	75.7576
1	Diplotene	Diakinesis	1	4	3	2.66667	1.52753	24.2424
1.1	Diakinesis	Leptotene	0	0	0	0	0	0
1.1	Diakinesis	Zygotene	0	0	0	0	0	0
1.1	Diakinesis	Pachytene	0	0	0	0	0	0
1.1	Diakinesis	Diplotene	2	2	2	2	0	26.087
1.1	Diakinesis	Diakinesis	5	6	5	5.33333	0.57735	69.5652
1.1	Diakinesis	Metaphase I	0	0	1	0.333333	0.57735	4.34783
Fielder
Anther length (mm)	Expected stage	Observed stage	Replication			Average	SD	Pecentage
			1	2	3
0.7	Leptotene	Leptotene	7	7	9	7.66667	1.1547	85.1852
0.7	Leptotene	Zygotene	3	1	0	1.33333	1.52753	14.8148
0.7	Leptotene	Pachytene	0	0	0	0	0	0
0.7	Leptotene	Diplotene	0	0	0	0	0	0
0.7	Leptotene	Diakinesis	0	0	0	0	0	0
0.8	Zygotene	Leptotene	1	0	0	0.333333	0.57735	4.34783
0.8	Zygotene	Zygotene	6	7	7	6.66667	0.57735	86.9565
0.8	Zygotene	Pachytene	0	1	1	0.666667	0.57735	8.69565
0.8	Zygotene	Diplotene	0	0	0	0	0	0
0.8	Zygotene	Diakinesis	0	0	0	0	0	0
0.9	Pachytene	Leptotene	0	0	0	0	0	0
0.9	Pachytene	Zygotene	2	1	0	1	1	8.82353
0.9	Pachytene	Pachytene	10	10	11	10.3333	0.57735	91.1765
0.9	Pachytene	Diplotene	0	0	0	0	0	0
0.9	Pachytene	Diakinesis	0	0	0	0	0	0
1	Diplotene	Leptotene	0	0	0	0	0	0
1	Diplotene	Zygotene	0	0	0	0	0	0
1	Diplotene	Pachytene	0	0	0	0	0	0
1	Diplotene	Diplotene	10	8	9	9	1	87.0968
1	Diplotene	Diakinesis	1	0	3	1.33333	1.52753	12.9032
1.1	Diakinesis	Leptotene	0	0	0	0	0	0
1.1	Diakinesis	Zygotene	0	0	0	0	0	0
1.1	Diakinesis	Pachytene	0	0	0	0	0	0
1.1	Diakinesis	Diplotene	1	3	1	1.66667	1.1547	20.8333
1.1	Diakinesis	Diakinesis	5	6	5	5.33333	0.57735	66.6667
1.1	Diakinesis	Metaphase I	2	0	1	1	1	12.5
Comparison of purity of prophase I meiocytes isolated by MeioCapture in Chinese Spring, Stettler and Fielder wheat genotypes
Anther length (mm)	Expected stage	Observed stage(s)	Genotypes			Average	SD
			Chinese Spring	Stettler	Fielder
0.7	Leptotene	Leptotene	84	88	85	85.6667	2.08167
0.7	Leptotene	Zygotene	16	12	15	14.3333	2.08167
0.8	Zygotene	Leptotene	7	9	4	6.66667	2.51661
0.8	Zygotene	Zygotene	88	86	87	87	1
0.8	Zygotene	Pachytene	5	5	9	6.33333	2.3094
0.9	Pachytene	Zygotene	10	17	9	12	4.3589
0.9	Pachytene	Pachytene	90	83	91	88	4.3589
1	Diplotene	Diplotene	80	76	87	81	5.56776
1	Diplotene	Diakinesis	20	24	13	19	5.56776
1.1	Diakinesis	Diplotene	30	26	21	25.6667	4.50925
1.1	Diakinesis	Diakinesis	60	70	67	65.6667	5.1316
1.1	Diakinesis	Metaphase I	10	4	13	9	4.58258
Analysis of variance to estimate differences between purity of prophase I meiocytes isolated by MeioCapture in Chinese Spring, Stettler and Fielder wheat genotypes (p ≤ 0.05).
Source of Variation	SS	df	MS	F	P-value	F crit
Between Groups	0.0555556	2	0.0277778	2.13309e-05	0.999979	3.28492
Within Groups	42973.6	33	1302.23
Total	42973.6	35
